# Supplementary material for: First Evaluation of Insecticide Efficacy Against the Invasive Two-Spot Cotton Leafhopper (Amrasca biguttula [Hemiptera: Cicadellidae]) on Ornamental Hibiscus in the United States
Source: Insects. 2026 Mar 25;17(4):358. doi: 10.3390/insects17040358 (PMC13115638; doi:10.3390/insects17040358)
Supplement: Supplementary file 1 [file insects-17-00358-s001.zip]

Archive with 5 entries (5 files):
- Supplementary Figure S1.jpg
- Supplementary Figure S2_updated.jpg
- Supplementary Figure S3_updated.jpg
- Supplementary Figure S4.jpg
- Supplementary Table S1.pdf
